# Supplementary material for: A National Survey to Assess the COVID-19 Vaccine-Related Conspiracy Beliefs, Acceptability, Preference, and Willingness to Pay among the General Population of Pakistan
Source: Vaccines (Basel). 2021 Jul 1;9(7):720. doi: 10.3390/vaccines9070720 (PMC8310108; doi:10.3390/vaccines9070720)
Supplement: Supplementary file 1 [file vaccines-09-00720-s001.zip]

Archive with 1 entries (1 files):
- vaccines-1278660-supplementary.pdf
